# Supplementary material for: Viral Traits and Cellular Knock-Out Genotype Affect Dependence of BVDV on Bovine CD46
Source: Pathogens. 2021 Dec 14;10(12):1620. doi: 10.3390/pathogens10121620 (PMC8704300; doi:10.3390/pathogens10121620)
Supplement: Supplementary file 1 [file pathogens-10-01620-s001.zip]

Archive with 1 entries (1 files):
- pathogens-1491716-supplementary.pdf
